# Supplementary material for: Consumption of Ultra-Processed Food and Drink Products in a Greek Christian Orthodox Church Fasting Population
Source: Nutrients. 2023 Nov 24;15(23):4907. doi: 10.3390/nu15234907 (PMC10708049; doi:10.3390/nu15234907)
Supplement: Supplementary file 1 [file nutrients-15-04907-s001.zip]

Archive with 1 entries (1 files):
- nutrients-2648915-supplementary.pdf
